# Supplementary material for: Variation in Seed Morphological Traits Affects the Dispersal Strategies of Chromolaena odorata Following Invasion
Source: Plants (Basel). 2024 Jun 24;13(13):1747. doi: 10.3390/plants13131747 (PMC11244504; doi:10.3390/plants13131747)
Supplement: Supplementary file 1 [file plants-13-01747-s001.zip]

Archive with 1 entries (1 files):
- plants-3030931-supplementary.pdf
